# Supplementary material for: Effects of Feeding and Drinking Behavior on Performance and Carcass Traits in Beef Cattle
Source: Animals (Basel). 2022 Nov 18;12(22):3196. doi: 10.3390/ani12223196 (PMC9686570; doi:10.3390/ani12223196)
Supplement: Supplementary file 1 [file animals-12-03196-s001.zip]

Archive with 1 entries (1 files):
- animals-2024325-supplementary.pdf
